# Supplementary material for: Circadian sleep/wake-associated cells show dipeptide repeat protein aggregates in C9orf72-related ALS and FTLD cases
Source: Acta Neuropathol Commun. 2019 Dec 2;7:189. doi: 10.1186/s40478-019-0845-9 (PMC6889626; doi:10.1186/s40478-019-0845-9)
Supplement: Supplementary file 1 — Additional file 1: List of human autopsy cases and neuropathological assessments per case [file 40478_2019_845_MOESM1_ESM.xlsx]

## Sheet: Sheet1
Additional file 1: List of human autopsy cases and neuropathological assessments per case
								Pineal gland (score)*					Hypothalamus (positive (+) or negative (0))**		SCN-related neurons (% VIP-ir neurons affected)		Magnocellular cells SON (score)		Magnocellular cells PVN (score)
Case number	Neuropathological diagnosis	Age	Sex	PMI	NIA-AA	Braak-PD	Genetic mutation	Poly(GA)	Poly(GP)	Poly(GR)	Poly(PR)	pTDP-43	Poly(GA)	pTDP-43	Poly(GA)	pTDP-43	Poly(GA)	pTDP-43	Poly(GA)	pTDP-43
C9 - 1	ALS	57	m	20	0	0	C9orf72	4	4	1	1	0	+	0	0	0	0	0	0	0
C9 - 2	ALS	48	m	24	0	0	C9orf72	4	n.a.	n.a.	n.a.	0	+	0	0	0	0	0	0	0
C9 - 3	ALS	57	m	n.a.	1	0	C9orf72	3	1	1	0	0	+	+	9.09091	0	0	0	0	0
C9 - 4	ALS	64	m	24	0	0	C9orf72	2	n.a.	n.a.	n.a.	0	+	0	n.a.	n.a.	n.a.	n.a.	n.a.	n.a.
C9 - 5	ALS-FTLD	55	m	12	0	0	C9orf72	n.a.	n.a.	n.a.	n.a.	n.a.	+	+	16.6667	0	0	0	0	0
C9 - 6	FTLD-TDP	58	m	9	0	0	C9orf72	4	n.a.	n.a.	n.a.	0	+	+	25	0	0	0	0	0
C9 - 7	FTLD-TDP	58	f	24	1	0	C9orf72	4	4	2	1	0	+	+	0	0	0	0	0	0
nonC9 - 1	FTLD-TDP	63	m	12	1	0	/	0	n.a.	n.a.	n.a.	0	0	+	0	0	0	0	0	0
nonC9 - 2	FTLD-TDP	63	m	12	1	0	VCP	0	n.a.	n.a.	n.a.	0	0	+	n.a.	n.a.	n.a.	n.a.	n.a.	n.a.
nonC9 - 3	FTLD-TDP	38	m	48	0	0	/	0	n.a.	n.a.	n.a.	0	0	+	n.a.	n.a.	0	0	0	0
nonC9 - 4	FTLD-TDP	79	m	24	0	0	/	0	n.a.	n.a.	n.a.	0	0	0	n.a.	n.a.	n.a.	n.a.	0	0
nonC9 - 5	FTLD-TDP	64	f	24	0	0	GRN	0	n.a.	n.a.	n.a.	0	0	+	n.a.	n.a.	0	0	0	0
nonC9 - 6	FTLD-TDP	79	f	24	1	0	TBK1	0	n.a.	n.a.	n.a.	0	0	+	n.a.	n.a.	n.a.	n.a.	0	0
nonC9 - 7	FTLD-TDP	60	m	12	1	0	TUBA4A	0	n.a.	n.a.	n.a.	0	0	+	n.a.	n.a.	0	0	n.a.	n.a.
nonC9 - 8	FTLD-TDP	81	f	24	1	0	/	n.a.	n.a.	n.a.	n.a.	n.a.	0	+	n.a.	n.a.	0	0	0	0
nonC9 - 9	FTLD-TDP	62	f	12	0	0	/	n.a.	n.a.	n.a.	n.a.	n.a.	0	+	0	0	0	0	0	0
nonC9 - 10	ALS	51	m	24	0	0	/	0	n.a.	n.a.	n.a.	0	0	0	n.a.	n.a.	n.a.	n.a.	0	0
nonC9 - 11	ALS	69	f	24	1	1	/	0	n.a.	n.a.	n.a.	0	0	+	n.a.	n.a.	0	0	0	0
nonC9 - 12	ALS	72	m	12	1	0	TARDBP	0	n.a.	n.a.	n.a.	0	0	+	n.a.	n.a.	0	0	n.a.	n.a.
nonC9 - 13	ALS	49	m	24	0	0	/	0	n.a.	n.a.	n.a.	0	0	0	n.a.	n.a.	n.a.	n.a.	0	0
nonC9 - 14	ALS	46	m	24	0	0	/	0	n.a.	n.a.	n.a.	0	0	0	n.a.	n.a.	n.a.	n.a.	n.a.	n.a.
nonC9 - 15	ALS	62	m	12	0	0	/	0	n.a.	n.a.	n.a.	0	0	+	n.a.	n.a.	0	0	n.a.	n.a.
nonC9 - 16	ALS	53	m	24	0	0	/	0	n.a.	n.a.	n.a.	0	0	+	0	0	0	0	0	0
nonC9 - 17	ALS	74	m	24	1	0	/	0	n.a.	n.a.	n.a.	0	0	+	0	0	0	0	0	0
nonC9 - 18	ALS	57	f	24	1	0	/	0	n.a.	n.a.	n.a.	0	0	+	n.a.	n.a.	n.a.	n.a.	n.a.	n.a.
nonC9 - 19	ALS	58	f	24	0	0	/	n.a.	n.a.	n.a.	n.a.	n.a.	0	0	n.a.	n.a.	0	0	0	0
nonC9 - 20	ALS	62	f	24	0	0	/	n.a.	n.a.	n.a.	n.a.	n.a.	0	0	n.a.	n.a.	n.a.	n.a.	0	0
nonC9 - 21	ALS-FTLD	61	m	2	0	0	/	0	n.a.	n.a.	n.a.	0	0	+	0	0	0	0	0	0
Ctrl - 1	healthy control	61	m	24	0	1	/	0	n.a.	n.a.	n.a.	0	0	0	n.a.	n.a.	n.a.	n.a.	n.a.	n.a.
Ctrl - 2	healthy control	66	f	48	0	0	/	0	n.a.	n.a.	n.a.	0	0	0	n.a.	n.a.	n.a.	n.a.	n.a.	n.a.
Ctrl - 3	healthy control	62	m	48	0	0	/	0	n.a.	n.a.	n.a.	0	0	0	n.a.	n.a.	n.a.	n.a.	n.a.	n.a.
*Three out of the six C9orf72 ALS and/or FTLD-TDP cases were not assessed for poly(GP), poly(GR) and poly(PR) pathology since prolonged fixation times of the pineal gland masked the detection of the aforementioned DPR inclusions.
Pineal gland tissue of the nonC9orf72 ALS and/or FTLD-TDP and healthy control cases was only stained for the most abundant DPR (poly(GA)) to confirm the cases did not carry the C9orf72 repeat expansion.
**The general pathology in the hypothalamus was not semiquantitatively assessed.
n.a. indicates not available; SCN, suprachiasmatic nucleus; SON, supraoptic nucleus; PVN, paraventricular nucleus; PMI, post-mortem interval; VIP, vasoactive intestinal peptide; NIA-AA, National Institute on Aging and Alzheimer’s Association; PD, Parkinson's disease
